# Supplementary material for: Functional Analysis of Autoantibody Signatures in Rheumatoid Arthritis
Source: Molecules. 2022 Feb 21;27(4):1452. doi: 10.3390/molecules27041452 (PMC8876797; doi:10.3390/molecules27041452)
Supplement: Supplementary file 1 [file molecules-27-01452-s001.zip]

Archive with 7 entries (7 files):
- Supplementary Figure S1.pdf
- Supplementary Figure S2.pdf
- Supplementary Figure S3.pdf
- Supplementary Table S1.pdf
- Supplementary Table S2.pdf
- Supplementary Table S3.pdf
- Supplementary Table S4.pdf
